# Supplementary material for: Prevalence and distribution of Human Papillomavirus (HPV) genotypes among HIV infected women in Lomé, Togo
Source: PLoS One. 2019 Feb 27;14(2):e0212516. doi: 10.1371/journal.pone.0212516 (PMC6392291; doi:10.1371/journal.pone.0212516)
Supplement: S1 File — (XLSX) [file pone.0212516.s001.xlsx]

## Sheet: Général
			DONNEES GENERALES SUR LE PATIENT						C. SOCIO-DEMO		C. SOCIO-ECO		TRAITEMENT			DONNEES BIOLOGIQUES								COUVERTURE VACCINALE
																IMMUNO	HIV				HPV			CERVARIX	GARDASIL	GARDASIL 9
N°	SITE	IDENTITE	AGE	DATE DERNIERE REGLE	GESTITE	PARITE	ENFANT VIVANT	ENFANT DECEDE	INSTRUCTION	SITUATION MATRIMONIALE	RREVENUS	ACTIVITES GENERATRICES DE REVENUS	EXPOSITION ARV	PTME	TAR	CD4	TYPE	CHARGE VIRALE VIH	CHARGE VIRALE VIH log	GENOTYPAGE VIH REALISE	PRESENCE	RISQUE	TYPE	16.18	6,11,16,18	6,11,16,18,31,33,45,52,58
1	EVT	HPV001	31	2015-09-01	3	2	2	1	2	2	OUI	2	OUI	OUI	OUI	316	VIH 1	45000	4.65321	NON	NEG
2	EVT	HPV002	47		2	0	0	0	3	5	OUI	2	OUI	NON	OUI	623	VIH 1	23	1.36173	NON	NEG
3	EVT	HPV003	41	2015-09-01	3	3	3	0	2	1	OUI	2	OUI	NON	OUI	560	VIH 1	800	2.90309	NON	POS	LR6	6	NON	OUI	OUI
4	EVT	HPV004	30	2015-09-01	1	1	1	0	3	1	OUI	2	OUI	NON	OUI	250	VIH 1	89467	4.95166	NON	NEG
5	EVT	HPV005	25		1	0	0	0	2	1	OUI	2	OUI	NON	OUI	200	VIH 1	67	1.82607	NON	POS	LR62/81	62/81	NON	NON	NON
6	EVT	HPV006	29	2015-09-01	0	0	0	0	3	1	OUI	2	OUI	NON	OUI	300	VIH 1	345574	5.53854	NON	NEG
7	EVT	HPV007	31	2015-09-01	1	1	1	0	3	2	OUI	2	OUI	NON	OUI	450	VIH 1	468992	5.67117	NON	NEG
8	EVT	HPV008	43	2015-10-01	4	4	4	1	1	2	OUI	2	OUI	OUI	OUI	500	VIH 1	5600	3.74819	NON	NEG
9	EVT	HPV009	32	2015-10-01	2	3	1	2	2	2	OUI	2	OUI	OUI	OUI	300	VIH 1	4566	3.65954	NON	POS	HR68	68	NON	NON	NON
10	EVT	HPV010	34		2	2	2	0	3	2	OUI	2	OUI	NON	OUI	800	VIH 1	3400	3.53148	NON	NEG
11	EVT	HPV011	32	2015-10-01	2	1	1	0	3	2	OUI	2	OUI	NON	OUI	1200	VIH 1	90006	4.95427	NON	NEG
12	EVT	HPV012	33	2015-10-01	2	2	2	0	2	2	OUI	1	OUI	NON	OUI	423	VIH 1	56779	4.75419	NON	POS	HPV U
13	EVT	HPV013	28	2015-07-01	2	1	1	1	3	2	OUI	2	OUI	NON	OUI	567	VIH 1	64778	4.81143	NON	NEG
14	EVT	HPV014	36		3	3	3	0	3	2	OUI	2	OUI	NON	OUI	568	VIH 1	45990	4.66266	NON	POS	HR18, LR43	18, 43	OUI	OUI	OUI
15	EVT	HPV015	28	2015-04-01	4	4	4	0	1	2	NON	1	OUI	NON	OUI	1200	VIH 1	80	1.90309	NON	NEG
16	EVT	HPV016	34	2015-07-01	2	1	1	0	1	2	OUI	2	OUI	OUI	OUI	476	VIH 1	4560	3.65896	OUI	NEG
17	EVT	HPV017	39	2015-10-01	4	4	3	1	2	2	OUI	2	OUI	OUI	OUI	905	VIH 1	56	1.74819	NON	NEG
18	EVT	HPV018	42	2015-10-01	1	0	0	0	2	1	OUI	2	OUI	OUI	OUI	890	VIH 1	45682	4.65975	NON	POS	HR18	18	OUI	OUI	OUI
19	EVT	HPV019	51	MENOPAUSE	5	4	3	1	1	2	OUI	2	OUI	OUI	OUI	1300	VIH 1	120050	5.07936	NON	NEG
20	EVT	HPV020	37	2015-10-01	0	0	0	0	3	1	OUI	2	OUI	NON	OUI	567	VIH 1	45600	4.65896	NON	NEG
21	EVT	HPV021	36	2015-10-01	4	2	2	0	3	2	OUI	2	OUI	NON	OUI	438	VIH 1	345	2.53782	NON	POS	HR18	18	OUI	OUI	OUI
22	EVT	HPV022	42	2015-10-01	3	2	2	1	2	2	OUI	2	OUI	NON	OUI	351	VIH 1	56778	4.75418	NON	NEG
23	EVT	HPV023	35		3	3	3	0	2	2	OUI	2	OUI	NON	OUI	123	VIH 1	9040	3.95617	NON	NEG
24	EVT	HPV024	25	2015-05-01	1	0	0	0	1	2	OUI	2	OUI	OUI	OUI	34	VIH 1	5600	3.74819	NON	NEG
25	EVT	HPV025	53	2015-10-01	6	5	5	0	1	2	OUI	2	OUI	NON	OUI	59	VIH 1	230	2.36173	NON	POS	HR68	68	NON	NON	NON
26	EVT	HPV026	30	2015-10-01	0	0	0	0	2	1	OUI	2	OUI	NON	OUI	890	VIH 1	92	1.96379	NON	NEG
27	EVT	HPV027	35	2015-10-01	1	1	1	0	1	2	OUI	2	OUI	NON	OUI	569	VIH 1	56000	4.74819	NON	NEG
28	EVT	HPV028	65	MENOPAUSE	8	7	7	0	1	3	NON	1	OUI	NON	OUI	234	VIH 1	345504	5.53845	NON	NEG
29	EVT	HPV029	36	2015-10-01	5	3	3	0	2	2	OUI	2	OUI	NON	OUI	42	VIH 1	98	1.99123	NON	POS	LR62/81	62/81	NON	NON	NON
30	EVT	HPV030	34	2015-10-01	3	1	1	0	3	2	OUI	3	OUI	NON	OUI	45	VIH 1	45563	4.65861	NON	NEG
31	EVT	HPV031	44	2015-10-01	4	4	4	0	1	2	OUI	2	OUI	NON	OUI	560	VIH 1	5667	3.75335	NON	NEG
32	EVT	HPV032	45	2015-10-01	2	2	2	2	1	2	OUI	2	OUI	NON	OUI	567	VIH 1	456	2.65896	NON	POS	LR62/81	62/81	NON	NON	NON
33	EVT	HPV033	29	2015-10-01	1	1	1	0	2	2	OUI	2	OUI	NON	OUI	234	VIH 1	342	2.53403	NON	POS	HR68	68	NON	NON	NON
34	EVT	HPV034	43	2015-10-01	2	1	1	0	2	2	OUI	2	OUI	NON	OUI	123	VIH 1	345666	5.53866	NON	NEG
35	EVT	HPV035	21	2015-10-01	1	1	1	0	2	2	OUI	2	OUI	NON	OUI	324	VIH 1	567000	5.75358	NON	NEG
36	EVT	HPV036	46	2015-10-01	1	1	1	0	2	1	OUI	2	OUI	NON	OUI	127	VIH 1	900045	5.95426	NON	NEG
37	EVT	HPV037	54	MENOPAUSE	3	3	3	0	2	2	OUI	1	OUI	NON	OUI	97	VIH 1	4555200	6.65851	NON	POS	HR68	68	NON	NON	NON
38	EVT	HPV038	56	MENOPAUSE	5	4	3	1	1	2	OUI	2	OUI	NON	OUI	260	VIH 1	23300	4.36736	NON	NEG
39	EVT	HPV039	50	MENOPAUSE	3	1	1	0	1	1	OUI	2	OUI	NON	OUI	389	VIH 1	600050	5.77819	NON	NEG
40	EVT	HPV040	23		1	1	1	0	1	1	NON	1	OUI	NON	OUI	561	VIH 1	34675	4.54002	NON	NEG
41	EVT	HPV041	24	2015-10-01	1	1	1	0	3	1	NON	4	OUI	NON	OUI	543	VIH 1	3409	3.53263	NON	POS	HR18, LR43	18, 43	OUI	OUI	OUI
42	EVT	HPV042	25	2015-10-01	1	0	0	0	2	1	NON	1	OUI	NON	OUI	453	VIH 1	3499	3.54394	NON	NEG
43	EVT	HPV043	26		0	0	0	0	3	1	NON	4	OUI	NON	OUI	346	VIH 1	432000	5.63548	NON	NEG
44	EVT	HPV044	26	2015-10-01	1	1	0	1	2	2	OUI	2	OUI	NON	OUI	214	VIH 1	34000	4.53148	NON	NEG
45	EVT	HPV045	52	MENOPAUSE	2	2	2	0	2	1	OUI	2	OUI	NON	OUI	143	VIH 1	156	2.19312	NON	POS	HR18	18	OUI	OUI	OUI
46	EVT	HPV046	42		2	2	1	1	2	1	OUI	2	OUI	NON	OUI	132	VIH 1	5000	3.69897	NON	NEG
47	EVT	HPV047	27	2015-10-01	2	1	1	0	1	2	OUI	2	OUI	NON	OUI	346	VIH 1	800	2.90309	NON	POS	HR18	18	OUI	OUI	OUI
48	EVT	HPV048	49	2015-10-01	1	1	1	0	2	1	NON	1	OUI	NON	OUI	453	VIH 1	89467	4.95166	NON	NEG
49	EVT	HPV151	22		0	0	0	0	3	1	NON	4	OUI	NON	OUI	340	VIH 1	5600	3.74819	NON	POS	HR52	52	NON	NON	OUI
50	EVT	HPV152	30		1	1	1	0	2	1	OUI	2	OUI	NON	OUI	300	VIH 1	345574	5.53854	NON	NEG
51	EVT	HPV153	36		5	4	4	1	3	1	OUI	2	OUI	NON	OUI	233	VIH 1	468992	5.67117	NON	NEG
52	EVT	HPV154	57		4	4	4	0	2	1	NON	1	OUI	NON	OUI	432	VIH 1	36	1.5563	NON	NEG
53	EVT	HPV155	33		0	0	0	0	3	1	NON	4	OUI	NON	OUI	543	VIH 1	4566	3.65954	NON	POS	HR53	53	NON	NON	NON
54	EVT	HPV156	35		2	2	2	0	2	3	NON	1	OUI	NON	OUI	453	VIH 1	3400	3.53148	NON	NEG
55	EVT	HPV157	36		3	3		1	2	3	OUI	2	OUI	NON	OUI	346	VIH 1	90006	4.95427	NON	NEG
56	EVT	HPV158	41		0	0	0	0	1	3	OUI	2	OUI	NON	OUI	214	VIH 1	56779	4.75419	NON	NEG
57	EVT	HPV159	54		8	4	4	4	2	2	OUI	2	OUI	NON	OUI	143	VIH 1	64778	4.81143	NON	POS	LR43	43	NON	NON	NON
58	EVT	HPV160	22		0	0	0	0	3	1	NON	4	OUI	NON	OUI	132	VIH 1	45990	4.66266	NON	NEG
59	EVT	HPV161	42		5	3	3	2	2	2	OUI	2	OUI	NON	OUI	346	VIH 1	75	1.87506	NON	NEG
60	EVT	HPV162	38		0	0	0	0	3	1	OUI	2	OUI	NON	OUI	453	VIH 1	4560	3.65896	NON	POS	HR18, LR43	18, 43	OUI	OUI	OUI
61	EVT	HPV163	29		3	1	1	1	2	1	OUI	2	OUI	NON	OUI	340	VIH 1	890445	5.94961	NON	NEG
62	EVT	HPV164	39		3	1	1	2	3	2	OUI	2	OUI	NON	OUI	300	VIH 1	45682	4.65975	NON	NEG
63	EVT	HPV165	22		0	0	0	0	3	1	NON	4	OUI	NON	OUI	233	VIH 1	120050	5.07936	NON	NEG
64	EVT	HPV166	22		0	0	0	0	3	1	NON	4	OUI	NON	OUI	567	VIH 1	45600	4.65896	NON	NEG
65	EVT	HPV167	36		2	2		2	0	3	OUI	3	OUI	NON	OUI	234	VIH 1	345	2.53782	NON	NEG
66	EVT	HPV168	53		3	3	3	0	2	3	OUI	2	OUI	NON	OUI	123	VIH 1	56778	4.75418	NON	POS	HR45	45	NON	NON	OUI
67	EVT	HPV169	30		0	0	0	0	3	1	NON	1	OUI	NON	OUI	324	VIH 1	9040	3.95617	NON	NEG
68	EVT	HPV170	37		3	2	1	1	3	2	NON	1	OUI	NON	OUI	127	VIH 1	5600	3.74819	NON	NEG
69	EVT	HPV171	23		0	0	0	0	3	1	OUI	3	OUI	NON	OUI	97	VIH 1	230	2.36173	NON	NEG
70	EVT	HPV172	59		2	2	2	0	3	1	OUI	2	OUI	NON	OUI	260	VIH 1	4675	3.66978	NON	NEG
71	EVT	HPV173	21		0	0	0	0	3	1	NON	4	OUI	NON	OUI	389	VIH 1	56000	4.74819	NON	NEG
72	EVT	HPV174	48		3	2	2	0	2	1	OUI	2	OUI	NON	OUI	561	VIH 1	345504	5.53845	NON	NEG
73	EVT	HPV175	24		0	0	0	0	3	1	NON	1	OUI	NON	OUI	543	VIH 1	67005	4.82611	NON	POS	HR18	18	OUI	OUI	OUI
74	EVT	HPV176	52		4	4	3	1	2	2	OUI	3	OUI	NON	OUI	453	VIH 1	45563	4.65861	NON	POS	HR45,LR62/81	45, 62/81	NON	NON	OUI
75	EVT	HPV177	35		2	2	2	0	3	2	OUI	3	OUI	NON	OUI	346	VIH 1	5667	3.75335	NON	NEG
76	EVT	HPV178	48		2	2	1	1	3	1	OUI	2	OUI	NON	OUI	214	VIH 1	456	2.65896	NON	NEG
77	EVT	HPV179	26		1	1	1	0	3	1	NON	1	OUI	NON	OUI	300	VIH 1	342	2.53403	NON	NEG
78	EVT	HPV180	40		5	5	5	0	2	1	OUI	2	OUI	NON	OUI	233	VIH 1	345666	5.53866	NON	NEG
79	EVT	HPV181	31		2	2	2	0	3	1	OUI	2	OUI	NON	OUI	432	VIH 1	567000	5.75358	NON	NEG
80	EVT	HPV182	41		0	0	0	0	1	1	OUI	2	OUI	NON	OUI	543	VIH 1	900045	5.95426	NON	NEG
81	EVT	HPV183	46		0	0	0	0	2	1	OUI	3	OUI	NON	OUI	453	VIH 1	4555200	6.65851	NON	NEG
82	EVT	HPV184	31		0	0	0	0	3	1	OUI	2	OUI	NON	OUI	346	VIH 1	23300	4.36736	NON	NEG
83	EVT	HPV185	60		0	0	0	0	1	1	OUI	2	OUI	NON	OUI	214	VIH 1	600050	5.77819	NON	POS	HR52	52	NON	NON	OUI
84	EVT	HPV186	47		2	2	2	0	2	2	OUI	2	OUI	NON	OUI	143	VIH 1	34675	4.54002	NON	NEG
85	EVT	HPV187	35		3	3	3	0	1	2	NON	1	OUI	NON	OUI	132	VIH 1	3409	3.53263	NON	NEG
86	EVT	HPV188	24		0	0	0	0	3	1	NON	4	OUI	NON	OUI	346	VIH 1	3499	3.54394	NON	NEG
87	EVT	HPV189	48		1	1	0	1	2	2	OUI	2	OUI	NON	OUI	453	VIH 1	432000	5.63548	NON	NEG
88	EVT	HPV190	31		0	0	0	0	3	1	OUI	2	OUI	NON	OUI	340	VIH 1	34000	4.53148	NON	NEG
89	EVT	HPV191	37		3	3	3	0	3	2	OUI	2	OUI	NON	OUI	300	VIH 1	45563	4.65861	NON	NEG
90	EVT	HPV192	33		2	2	2	0	3	2	OUI	2	OUI	NON	OUI	233	VIH 1	5667	3.75335	NON	NEG
91	EVT	HPV193	52		3	3	2	0	2	2	OUI	2	OUI	NON	OUI	567	VIH 1	456	2.65896	NON	POS	HR18	18	OUI	OUI	OUI
92	EVT	HPV194	53		1	1	1	0	2	4	OUI	2	OUI	NON	OUI	234	VIH 1	342	2.53403	NON	NEG
93	EVT	HPV195	46		2	2	2	0	1	2	OUI	2	OUI	NON	OUI	123	VIH 1	345666	5.53866	NON	NEG
94	EVT	HPV196	31		3	3	3	0	3	2	OUI	2	OUI	NON	OUI	324	VIH 1	567000	5.75358	NON	NEG
95	EVT	HPV197	42		2	2	2	0	3	2	OUI	2	OUI	NON	OUI	127	VIH 1	900045	5.95426	NON	NEG
96	EVT	HPV198	29		3	2	2	0	3	2	OUI	2	OUI	NON	OUI	97	VIH 1	4555200	6.65851	NON	POS	HR18	18	OUI	OUI	OUI
97	EVT	HPV199	45		2	2	2	0	2	2	NON	1	OUI	NON	OUI	260	VIH 1	23300	4.36736	NON	NEG
98	EVT	HPV200	35		2	2	2	0	3	2	OUI	2	OUI	NON	OUI	389	VIH 1	600050	5.77819	NON	NEG
99	EVT	HPV201	20		1	0	0	0	3	1	NON	1	OUI	NON	OUI	300	VIH 1	34675	4.54002	NON	NEG
100	EVT	HPV202	44		6	5	5	1	2	2	OUI	2	OUI	NON	OUI	233	VIH 1	3409	3.53263	NON	NEG
101	EVT	HPV203	59		3	1	1	2	2	2	OUI	2	OUI	NON	OUI	432	VIH 1	3499	3.54394	NON	NEG
102	EVT	HPV204	41		2	2	2	0	1	1	OUI	2	OUI	NON	OUI	543	VIH 1	432000	5.63548	NON	NEG
103	EVT	HPV205	40		2	1	1	1	2	4	OUI	2	OUI	NON	OUI	453	VIH 1	34000	4.53148	NON	POS	HR18	18	OUI	OUI	OUI
104	EVT	HPV206	49		7	7	3	4	2	2	OUI	2	OUI	NON	OUI	346	VIH 1	45000	4.65321	NON	NEG
105	EVT	HPV207	37		4	2	2	0	3	2	OUI	2	OUI	NON	OUI	214	VIH 1	5000	3.69897	NON	NEG
106	EVT	HPV208	39		5	5	5	0	3	2	NON	1	OUI	NON	OUI	143	VIH 1	800	2.90309	NON	NEG
107	EVT	HPV209	31		1	1	1	0	3	1	NON	1	OUI	NON	OUI	132	VIH 1	89467	4.95166	NON	POS	HR35	35	NON	NON	NON
108	EVT	HPV210	40		2	2	2	0	3	2	OUI	2	OUI	NON	OUI	346	VIH 1	5600	3.74819	NON	NEG
109	EVT	HPV211	40		1	1	1	0	2	1	OUI	2	OUI	OUI	OUI	453	VIH 1	345574	5.53854	NON	NEG
110	EVT	HPV212	36		3	1	1	0	2	1	OUI	2	OUI	NON	OUI	340	VIH 1	468992	5.67117	NON	NEG
111	EVT	HPV213	42		1	1	1	0	2	5	OUI	2	OUI	NON	OUI	300	VIH 1	5600	3.74819	NON	NEG
112	EVT	HPV214	42		1	1	1	0	2	2	OUI	2	OUI	OUI	OUI	233	VIH 1	4566	3.65954	NON	POS	HR16,18	16.18	OUI	OUI	OUI
113	EVT	HPV215	56		2	2	2	0	3	1	OUI	2	OUI	NON	OUI	567	VIH 1	3400	3.53148	NON	NEG
114	EVT	HPV216	29		1	1	1	0	2	1	OUI	3	OUI	NON	OUI	234	VIH 1	90006	4.95427	NON	NEG
115	EVT	HPV217	22		0	0	0	0	3	1	NON	4	OUI	NON	OUI	123	VIH 1	56779	4.75419	NON	NEG
116	EVT	HPV218	48		9	9	6	3	1	4	OUI	2	OUI	NON	OUI	324	VIH 1	64778	4.81143	NON	NEG
117	EVT	HPV219	29		1	1	1	0	2	1	NON	4	OUI	NON	OUI	127	VIH 1	45990	4.66266	NON	NEG
118	EVT	HPV220	24		2	2	2	0	2	2	OUI	2	OUI	NON	OUI	97	VIH 1	5778	3.76178	NON	NEG
119	EVT	HPV221	60		4	3	2	1	3	1	OUI	2	OUI	NON	OUI	260	VIH 1	4560	3.65896	NON	NEG
120	HYSTO/SO	HPV049	67	MENOPAUSE	1	1	1	0	2	2	OUI	2	OUI	OUI	OUI	389	VIH 1	890445	5.94961	NON	POS	HPV U
121	HYSTO/SO	HPV050	56	MENOPAUSE+3	1	1	1	0	2	2	OUI	2	OUI	NON	OUI	900	VIH 1	45682	4.65975	NON	NEG
122	HYSTO/SO	HPV051	40	2015-07-01	2	1	1	0	2	2	OUI	2	OUI	NON	OUI	414	VIH 1	120050	5.07936	NON	POS	HR18	18	OUI	OUI	OUI
123	HYSTO/SO	HPV052	47	2015-07-01	1	1	1	0	2	2	OUI	2	OUI	NON	OUI	890	VIH 1	45600	4.65896	NON	NEG
124	HYSTO/SO	HPV053	41	2015-07-01	1	1	1	0	2	1	OUI	2	OUI	NON	OUI	869	VIH 1	345	2.53782	NON	POS	LR62/81	62/81	NON	NON	NON
125	HYSTO/SO	HPV054	48	MENOPAUSE+8	3	3	3	0	2	2	OUI	2	OUI	NON	OUI	348	VIH 1	56778	4.75418	NON	NEG
126	HYSTO/SO	HPV055	28	2015-01-01	5	4	3	1	1	2	OUI	2	OUI	NON	OUI	435	VIH 1	9040	3.95617	NON	NEG
127	HYSTO/SO	HPV056	64	MENOPAUSE+28	3	1	1	0	1	1	OUI	2	OUI	OUI	OUI	560	VIH 1	5600	3.74819	NON	NEG
128	HYSTO/SO	HPV057	52	MENOPAUSE+10	1	1	1	0	1	1	OUI	2	OUI	OUI	OUI	456	VIH 1	230	2.36173	NON	POS	HR68	68	NON	NON	NON
129	HYSTO/SO	HPV058	31	2015-09-01	1	1	1	0	2	1	OUI	2	OUI	NON	OUI	520	VIH 1	4675	3.66978	NON	NEG
130	HYSTO/SO	HPV059	22	2015-09-01	0	0	0	0	3	1	OUI	2	OUI	NON	OUI	129	VIH 1	56000	4.74819	NON	NEG
131	HYSTO/SO	HPV060	41	2015-09-01	4	4	4	0	2	2	OUI	1	OUI	NON	OUI	340	VIH 1	345504	5.53845	NON	NEG
132	HYSTO/SO	HPV061	25	2015-09-01	0	0	0	0	3	1	OUI	2	OUI	OUI	OUI	320	VIH 1	67005	4.82611	NON	NEG
133	HYSTO/SO	HPV062	27	2015-09-01	0	0	0	0	3	1	OUI	2	OUI	OUI	OUI	234	VIH 1	45563	4.65861	NON	POS	HR68	68	NON	NON	NON
134	HYSTO/SO	HPV063	22	2015-09-01	0	0	0	0	2	1	OUI	2	OUI	NON	OUI	435	VIH 1	5667	3.75335	NON	NEG
135	HYSTO/SO	HPV064	32	2015-09-01	3	1	1	0	1	1	OUI	2	OUI	NON	OUI	456	VIH 1	456	2.65896	NON	NEG
136	HYSTO/SO	HPV065	34	2015-09-01	1	1	1	0	1	1	OUI	2	OUI	OUI	OUI	123	VIH 1	342	2.53403	NON	POS	HR68, LR40, 43, 44/65	68, 40, 43, 44/65	NON	NON	NON
137	HYSTO/SO	HPV066	31	2015-09-01	3	2	2	1	2	2	OUI	2	OUI	OUI	OUI	121	VIH 1	345666	5.53866	NON	NEG
138	HYSTO/SO	HPV067	47		2	0	0	0	3	5	OUI	2	OUI	NON	OUI	231	VIH 1	567000	5.75358	NON	NEG
139	HYSTO/SO	HPV068	41	2015-09-01	3	3	3	0	2	1	OUI	2	OUI	NON	OUI	340	VIH 1	67005	4.82611	NON	POS	HPV U
140	HYSTO/SO	HPV069	30	2015-09-01	1	1	1	0	3	1	OUI	2	OUI	NON	OUI	260	VIH 1	45563	4.65861	NON	NEG
141	HYSTO/SO	HPV070	25		1	0	0	0	2	1	OUI	2	OUI	NON	OUI	389	VIH 1	5667	3.75335	NON	POS	LR62/81	62/81	NON	NON	NON
142	HYSTO/SO	HPV071	29	2015-09-01	0	0	0	0	3	1	OUI	2	OUI	NON	OUI	900	VIH 1	456	2.65896	NON	NEG
143	HYSTO/SO	HPV072	31	2015-09-01	1	1	1	0	3	2	OUI	2	OUI	NON	OUI	414	VIH 1	342	2.53403	NON	NEG
144	HYSTO/SO	HPV073	43	2015-10-01	4	4	4	1	1	2	OUI	2	OUI	OUI	OUI	890	VIH 1	345666	5.53866	NON	NEG
145	HYSTO/SO	HPV074	32	2015-10-01	2	3	1	2	2	2	OUI	2	OUI	OUI	OUI	869	VIH 1	567000	5.75358	NON	POS	HR68	68	NON	NON	NON
146	HYSTO/SO	HPV075	34		2	2	2	0	3	2	OUI	2	OUI	NON	OUI	348	VIH 1	900045	5.95426	NON	NEG
147	HYSTO/SO	HPV076	32	2015-10-01	2	1	1	0	3	2	OUI	2	OUI	NON	OUI	435	VIH 1	4555200	6.65851	NON	NEG
148	HYSTO/SO	HPV077	33	2015-10-01	2	2	2	0	2	2	OUI	1	OUI	NON	OUI	560	VIH 1	23300	4.36736	NON	NEG
149	HYSTO/SO	HPV078	28	2015-10-01	2	1	1	1	3	2	OUI	2	OUI	NON	OUI	456	VIH 1	600050	5.77819	NON	NEG
150	HYSTO/SO	HPV079	36		3	3	3	0	3	2	OUI	2	OUI	NON	OUI	520	VIH 1	34675	4.54002	NON	NEG
151	HYSTO/SO	HPV080	28	2015-04-01	4	4	4	0	1	2	NON	1	OUI	NON	OUI	129	VIH 1	3409	3.53263	NON	NEG
152	HYSTO/SO	HPV081	34	2015-07-01	2	1	1	0	1	2	OUI	2	OUI	OUI	OUI	340	VIH 1	3499	3.54394	OUI	NEG
153	HYSTO/SO	HPV082	39	2015-10-01	4	4	3	1	2	2	OUI	2	OUI	OUI	OUI	320	VIH 1	432000	5.63548	NON	POS	HR66	66	NON	NON	NON
154	HYSTO/SO	HPV083	42	2015-10-01	1	0	0	0	2	1	OUI	2	OUI	OUI	OUI	234	VIH 1	34000	4.53148	NON	NEG
155	HYSTO/SO	HPV084	51	MENOPAUSE	5	4	3	1	1	2	OUI	2	OUI	OUI	OUI	435	VIH 1	45563	4.65861	NON	NEG
156	HYSTO/SO	HPV085	37	2015-10-01	0	0	0	0	3	1	OUI	2	OUI	NON	OUI	456	VIH 1	5667	3.75335	NON	NEG
157	HYSTO/SO	HPV086	36	2015-10-01	4	2	2	0	3	2	OUI	2	OUI	NON	OUI	123	VIH 1	456	2.65896	NON	NEG
158	HYSTO/SO	HPV087	42	2015-10-01	3	2	2	1	2	2	OUI	2	OUI	NON	OUI	121	VIH 1	342	2.53403	NON	NEG
159	HYSTO/SO	HPV088	35		3	3	3	0	2	2	OUI	2	OUI	NON	OUI	231	VIH 1	345666	5.53866	NON	POS	HR18	18	OUI	OUI	OUI
160	HYSTO/SO	HPV089	25	2015-05-01	1	0	0	0	1	2	OUI	2	OUI	OUI	OUI	340	VIH 1	567000	5.75358	NON	NEG
161	HYSTO/SO	HPV090	53	2015-10-01	6	5	5	0	1	2	OUI	2	OUI	NON	OUI	260	VIH 1	900045	5.95426	NON	NEG
162	HYSTO/SO	HPV091	30	2015-10-01	0	0	0	0	2	1	OUI	2	OUI	NON	OUI	389	VIH 1	4555200	6.65851	NON	NEG
163	HYSTO/SO	HPV092	35	2015-10-01	1	1	1	0	1	2	OUI	2	OUI	NON	OUI	900	VIH 1	23300	4.36736	NON	NEG
164	HYSTO/SO	HPV093	65	MENOPAUSE	8	7	7	0	1	3	NON	1	OUI	NON	OUI	414	VIH 1	600050	5.77819	NON	POS	HR16	16	OUI	OUI	OUI
165	HYSTO/SO	HPV094	36	2015-10-01	5	3	3	0	2	2	OUI	2	OUI	NON	OUI	890	VIH 1	34675	4.54002	NON	NEG
166	HYSTO/SO	HPV095	34	2015-10-01	3	1	1	0	3	2	OUI	3	OUI	NON	OUI	869	VIH 1	3409	3.53263	NON	NEG
167	HYSTO/SO	HPV096	44	2015-10-01	4	4	4	0	1	2	OUI	2	OUI	NON	OUI	348	VIH 1	3499	3.54394	NON	NEG
168	HYSTO/SO	HPV097	45	2015-10-01	2	2	2	2	1	2	OUI	2	OUI	NON	OUI	435	VIH 1	432000	5.63548	NON	POS	LR6	6	NON	OUI	OUI
169	HYSTO/SO	HPV098	29	2015-10-01	1	1	1	0	2	2	OUI	2	OUI	NON	OUI	560	VIH 1	34000	4.53148	NON	NEG
170	HYSTO/SO	HPV099	43	2015-10-01	2	1	1	0	2	2	OUI	2	OUI	NON	OUI	456	VIH 1	45000	4.65321	NON	NEG
171	HYSTO/SO	HPV100	21	2015-10-01	1	1	1	0	2	2	OUI	2	OUI	NON	OUI	520	VIH 1	5000	3.69897	NON	NEG
172	HYSTO/SO	HPV101	46	2015-10-01	1	1	1	0	2	1	OUI	2	OUI	NON	OUI	129	VIH 1	800	2.90309	NON	NEG
173	HYSTO/SO	HPV102	54	MENOPAUSE	3	3	3	0	2	2	OUI	1	OUI	NON	OUI	340	VIH 1	89467	4.95166	NON	NEG
174	HYSTO/SO	HPV103	56	MENOPAUSE	5	4	3	1	1	2	OUI	2	OUI	NON	OUI	320	VIH 1	5600	3.74819	NON	NEG
175	HYSTO/SO	HPV104	50	MENOPAUSE	3	1	1	0	1	1	OUI	2	OUI	NON	OUI	234	VIH 1	345574	5.53854	NON	POS	HR66	66	NON	NON	NON
176	HYSTO/SO	HPV105	23		1	1	1	0	1	1	NON	1	OUI	NON	OUI	435	VIH 1	468992	5.67117	NON	NEG
177	HYSTO/SO	HPV106	24	2015-10-01	1	1	1	0	3	1	NON	4	OUI	NON	OUI	456	VIH 1	5600	3.74819	NON	POS	HR18, LR43	18, 43	OUI	OUI	OUI
178	HYSTO/SO	HPV107	25	2015-10-01	1	0	0	0	2	1	NON	1	OUI	NON	OUI	123	VIH 1	4566	3.65954	NON	NEG
179	HYSTO/SO	HPV108	26		0	0	0	0	3	1	NON	4	OUI	NON	OUI	121	VIH 1	3400	3.53148	NON	NEG
180	HYSTO/SO	HPV109	26	2015-10-01	1	1	0	1	2	2	OUI	2	OUI	NON	OUI	231	VIH 1	90006	4.95427	NON	NEG
181	HYSTO/SO	HPV110	52	MENOPAUSE	2	2	2	0	2	1	OUI	2	OUI	NON	OUI	340	VIH 1	56779	4.75419	NON	POS	HR18	18	OUI	OUI	OUI
182	HYSTO/SO	HPV111	42		2	2	1	1	2	1	OUI	2	OUI	NON	OUI	260	VIH 1	64778	4.81143	NON	NEG
183	HYSTO/SO	HPV112	27	2015-10-01	2	1	1	0	1	2	OUI	2	OUI	NON	OUI	389	VIH 1	45990	4.66266	NON	POS	HR18	18	OUI	OUI	OUI
184	HYSTO/SO	HPV113	56		5	5	4	1	1	4	OUI	2	OUI	NON	OUI	900	VIH 1	5778	3.76178	NON	NEG
185	HYSTO/SO	HPV114	45		5	5	5	0	1	2	OUI	2	OUI	NON	OUI	414	VIH 1	4560	3.65896	NON	NEG
186	HYSTO/SO	HPV115	34		3	3	1	0	2	1	OUI	2	OUI	NON	OUI	890	VIH 1	890445	5.94961	NON	NEG
187	HYSTO/SO	HPV116	44		1	1	1	0	3	2	OUI	3	OUI	NON	OUI	869	VIH 1	45682	4.65975	NON	NEG
188	HYSTO/SO	HPV117	38		1	1	1	0	2	1	OUI	2	OUI	NON	OUI	348	VIH 1	120050	5.07936	NON	NEG
189	HYSTO/SO	HPV118	47		0	0	0	0	2	2	OUI	3	OUI	NON	OUI	435	VIH 1	45600	4.65896	NON	NEG
190	HYSTO/SO	HPV119	44		0	0	0	0	2	1	OUI	2	OUI	NON	OUI	560	VIH 1	345	2.53782	NON	NEG
191	HYSTO/SO	HPV120	47		1	1	1	0	2	1	OUI	3	OUI	NON	OUI	456	VIH 1	56778	4.75418	NON	NEG
192	HYSTO/SO	HPV121	53		1	1	1	0	2	1	OUI	2	OUI	NON	OUI	520	VIH 1	9040	3.95617	NON	NEG
193	HYSTO/SO	HPV122	29		0	0	0	0	3	1	NON	1	OUI	NON	OUI	129	VIH 1	5600	3.74819	NON	NEG
194	HYSTO/SO	HPV123	52		2	2	2	0	2	2	OUI	3	OUI	NON	OUI	340	VIH 1	230	2.36173	NON	NEG
195	HYSTO/SO	HPV124	47		3	3	2	1	2	2	OUI	2	OUI	NON	OUI	320	VIH 1	4675	3.66978	NON	NEG
196	HYSTO/SO	HPV125	47		1	1	1	0	2	2	OUI	3	OUI	NON	OUI	234	VIH 1	56000	4.74819	NON	NEG
197	HYSTO/SO	HPV126	46		2	2	2	0	2	2	OUI	2	OUI	NON	OUI	435	VIH 1	345504	5.53845	NON	POS	LR44/55	44/55	NON	NON	NON
198	HYSTO/SO	HPV127	35		1	1	1	0	1	1	OUI	2	OUI	NON	OUI	456	VIH 1	67005	4.82611	NON	NEG
199	HYSTO/SO	HPV128	36		2	2	2	0	2	1	OUI	2	OUI	NON	OUI	123	VIH 1	45563	4.65861	NON	NEG
200	HYSTO/SO	HPV129	59		2	2	2	3	2	1	NON	5	OUI	NON	OUI	121	VIH 1	5667	3.75335	NON	NEG
201	HYSTO/SO	HPV130	40		2	2	2	0	2	2	OUI	3	OUI	NON	OUI	231	VIH 1	456	2.65896	NON	NEG
202	HYSTO/SO	HPV131	32		0	0	0	0	3	1	NON	1	OUI	NON	OUI	340	VIH 1	342	2.53403	NON	POS	HR68	68	NON	NON	NON
203	HYSTO/SO	HPV132	24		0	0	0	0	3	1	OUI	4	OUI	NON	OUI	1002	VIH 1	345666	5.53866	NON	NEG
204	HYSTO/SO	HPV133	32		1	1	1	0	2	2	OUI	2	OUI	NON	OUI	123	VIH 1	567000	5.75358	NON	NEG
205	HYSTO/SO	HPV134	28		1	1	1	0	3	1	OUI	3	OUI	NON	OUI	456	VIH 1	23300	4.36736	NON	NEG
206	HYSTO/SO	HPV135	25		0	0	0	0	3	1	OUI	3	OUI	NON	OUI	908	VIH 1	600050	5.77819	NON	NEG
207	HYSTO/SO	HPV136	34		0	0	0	0	3	1	NON	4	OUI	NON	OUI	559	VIH 1	34675	4.54002	NON	NEG
208	HYSTO/SO	HPV137	35		0	0	0	0	3	1	OUI	2	OUI	NON	OUI	720	VIH 1	3409	3.53263	NON	NEG
209	HYSTO/SO	HPV138	25		0	0	0	0	3	1	NON	4	OUI	NON	OUI	340	VIH 1	3499	3.54394	NON	NEG
210	HYSTO/SO	HPV139	28		1	0	0	0	3	1	NON	4	OUI	NON	OUI	120	VIH 1	432000	5.63548	NON	POS	HR18	18	OUI	OUI	OUI
211	HYSTO/SO	HPV140	25		0	0	0	0	3	1	NON	4	OUI	NON	OUI	54	VIH 1	34000	4.53148	NON	NEG
212	HYSTO/SO	HPV141	34		0	0	0	0	3	1	OUI	3	OUI	NON	OUI	23	VIH 1	45000	4.65321	NON	NEG
213	HYSTO/SO	HPV142	50		0	0	0	0	2	1	OUI	5	OUI	NON	OUI	16	VIH 1	5000	3.69897	NON	NEG
214	HYSTO/SO	HPV143	25		0	0	0	0	3	1	NON	4	OUI	NON	OUI	34	VIH 1	800	2.90309	NON	NEG
215	HYSTO/SO	HPV144	24		1	0	0	0	3	1	NON	4	OUI	NON	OUI	980	VIH 1	89467	4.95166	NON	NEG
216	HYSTO/SO	HPV145	24		0	0	0	0	3	1	NON	4	OUI	NON	OUI	340	VIH 1	56660	4.75328	NON	NEG
217	HYSTO/SO	HPV146	32		1	1	1	0	2	1	OUI	2	OUI	NON	OUI	450	VIH 1	34550	4.53845	NON	NEG
218	HYSTO/SO	HPV147	40		2	2	2	0	2	1	OUI	2	OUI	NON	OUI	340	VIH 1	43	1.63347	NON	NEG
219	HYSTO/SO	HPV148	65		3	2	2	0	2	3	NON	5	OUI	NON	OUI	94	VIH 1	4300	3.63347	NON	NEG
220	HYSTO/SO	HPV149	43		4	4	4	0	0	2	OUI	2	OUI	NON	OUI	341	VIH 1	45067	4.65386	NON	POS	HR16,18	16.18	OUI	OUI	OUI
221	HYSTO/SO	HPV150	41		1	1	2	0	2	2	OUI	2	OUI	NON	OUI	566	VIH 1	435	2.63849	NON	NEG
	102	MOY	37.8281	42252.2	2.01357	1.64706	1.49772	0.276018	2.1448	1.65158		2.18552				385.398		233865	4.30401	2	49
	119	ET	10.7537	50.9884	1.75675	1.58755	1.43474	0.661138	0.754883	0.757304		0.818518				238.978		695993	1.16577		172
		Max	67	42278	9	9	7	4	3	5		5				1300		4555200	6.65851
		Min	20	42005	0	0	0	0	0	1		1				16		23	1.36173
			20		13	7			79		177					4		73
							6	0			44
										3
												3
		Median	36		2	1	1	0	2	2		2				346		34675	4.54002
